# Supplementary material for: Long-Term Iron and Vitamin B12 Deficiency Are Present after Bariatric Surgery, despite the Widespread Use of Supplements
Source: Int J Environ Res Public Health. 2021 Apr 25;18(9):4541. doi: 10.3390/ijerph18094541 (PMC8123142; doi:10.3390/ijerph18094541)
Supplement: Supplementary file 1 [file ijerph-18-04541-s001.zip]

Archive with 1 entries (1 files):
- ijerph-1133647-supplementary.pdf
